# Supplementary material for: Characterization of interface properties of fluids by evaporation of a capillary bridge
Source: R Soc Open Sci. 2019 Dec 4;6(12):191608. doi: 10.1098/rsos.191608 (PMC6936275; doi:10.1098/rsos.191608)
Supplement: Supplementary file 1 [file rsos191608supp1.m]

%%%%%%%%%%%%%%%%%%%%%%%%%%%%%%%%%%%%%%%%%%%%%%%%%%%%%%%%%%%%%%%%%%%%%%%%%%%
%%%%%%%%%%%%%%%%%%%%%%%%%%%%%%%%%%%%%%%%%%%%%%%%%%%%%%%%%%%%%%%%%%%%%%%%%%%
%%%%%%%%%%%%%%%%%%% Force of a drying capillary bridge %%%%%%%%%%%%%%%%%%%%
%%%%%%%%%%%%%%%%%%%%%%%%%%%%%%%%%%%%%%%%%%%%%%%%%%%%%%%%%%%%%%%%%%%%%%%%%%%
%%%%%%%%%%%%%%%%%%%%%%%%%%%%%%%%%%%%%%%%%%%%%%%%%%%%%%%%%%%%%%%%%%%%%%%%%%%
clear all 
close all
clc
%addpath('/Users/loictadrist/dox/Recherche/CapillaryBridge_Evaporation (RSOS)/Donnees Brutes/altmany-export_fig-dd9397c')
E=open('/Users/loictadrist/dox/CapillaryBridge_Evaporation_(RSOS)/Donnees_Brutes/Evap.mat');
Evap=E.Evap;
E=open('/Users/loictadrist/dox/CapillaryBridge_Evaporation_(RSOS)/Donnees_Brutes/Influence_support.mat');
Support=E.E;
E=open('/Users/loictadrist/dox/CapillaryBridge_Evaporation_(RSOS)/Donnees_Brutes/Influence_volume.mat');
Volume=E.E;

path='/Users/loictadrist/dox/CapillaryBridge_Evaporation_(RSOS)/Figures/';
%%%%%%%%%%%%%%%%%%%%%%%%%%%%%%%%%%%%%%%%%%%%%%%%%%%%%%%%%%%%%%%%%%%%%%%%%%%
%%%%%%%%%%%%%%%%%%%%%%%%%%%%%%%%%%%%%%%%%%%%%%%%%%%%%%%%%%%%%%%%%%%%%%%%%%%
rouge_clair=[255,94,77]/255;
bleu_clair =[72,118,255]/255;
vert_clair = [0 205 102]/255;
jaune_or = [255 193 37]/255;
gris = [100 100 100]/255;
colorPVC=bleu_clair;
colorAlu=gris;
colorVer=vert_clair;
colorTef=jaune_or;
colorPVC1=[72,255,255]/255;
colorPVC2=[72,0,255]/255;
%%%%%%%%%%%%%%%%%%%%%%%%%%%%%%%%%%%%%%%%%%%%%%%%%%%%%%%%%%%%%%%%%%%%%%%%%%%
%%%%%%%%%%%%%%%%%%%%%%%%%%%%%%%%%%%%%%%%%%%%%%%%%%%%%%%%%%%%%%%%%%%%%%%%%%%
%% Figure 1
fig1=figure();
fig1.Color='none';
fig1.InvertHardcopy = 'off';
fig1.Position=[100 100 400 340];
fig1.Name= 'FixeVolume';
fig1.Units='centimeter';
fig1.PaperPosition=[0 0 8 6.4];
hold on;
plot([0 4],[0 0], '-k')
box('on')
%%%%%%%%%%%%%%%%%%%%%%%%%%%%%%%%%%%%%%%%%%%%%%%%%%%%%%%%%%%%%%%%%%%%%%%%%%%
div=1/8;
H_PVC=NaN*zeros(1,12/div);
F_PVC=NaN*zeros(1,12/div);
for i=0:div:12
    q=find(abs(Support.PVC.Height-i)<div);
    H_PVC(1+i/div)=mean(Support.PVC.Height(q));
    F_PVC(1+i/div)=mean(Support.PVC.Force(q));
    if length(q)>1
    Err_PVC(1+i/div)=max(Support.PVC.Force(q))-min(Support.PVC.Force(q));
    else Err_PVC(1+i/div)=0.1*F_PVC(1+i/div);
    end
end
H_PVC(isnan(H_PVC)) = [] ; F_PVC(isnan(F_PVC)) = [] ; Err_PVC(isnan(Err_PVC)) = [] ; 
x = [H_PVC,fliplr(H_PVC)];        % repeat x values
yy = [F_PVC+Err_PVC/2,fliplr(F_PVC-Err_PVC/2)];   % vector of upper & lower boundaries
PVC_err=fill(x,yy,colorPVC,'edgecolor','none', 'FaceAlpha', 0.2);   % fill area defined by x & yy in blue

%%%%%%%%%%%%%%%%%%%%%%%%%%%%%%%%%%%%%%%%%%%%%%%%%%%%%%%%%%%%%%%%%%%%%%%%%%%
div=1/8;
H_Alu=NaN*zeros(1,12/div);
F_Alu=NaN*zeros(1,12/div);
for i=0:div:12
    q=find(abs(Support.Aluminium.Height-i)<div);
    H_Alu(1+i/div)=mean(Support.Aluminium.Height(q));
    F_Alu(1+i/div)=mean(Support.Aluminium.Force(q));
    if length(q)>1
    Err_Alu(1+i/div)=max(Support.Aluminium.Force(q))-min(Support.Aluminium.Force(q));
    else Err_Alu(1+i/div)=0.1*F_Alu(1+i/div);
    end
end
H_Alu(isnan(H_Alu)) = [] ; F_Alu(isnan(F_Alu)) = [] ; Err_Alu(isnan(Err_Alu)) = [] ; 
x = [H_Alu,fliplr(H_Alu)];        % repeat x values
yy = [F_Alu+Err_Alu/2,fliplr(F_Alu-Err_Alu/2)];   % vector of upper & lower boundaries
fill(x,yy,colorAlu,'edgecolor','none', 'FaceAlpha', 0.2);   % fill area defined by x & yy in blue

%%%%%%%%%%%%%%%%%%%%%%%%%%%%%%%%%%%%%%%%%%%%%%%%%%%%%%%%%%%%%%%%%%%%%%%%%%%
div=1/16;
H_Ver=NaN*zeros(1,12/div);
F_Ver=NaN*zeros(1,12/div);
for i=0:div:12
    q=find(abs(Support.Verre.Height-i)<div);
    H_Ver(1+i/div)=mean(Support.Verre.Height(q));
    F_Ver(1+i/div)=mean(Support.Verre.Force(q));
    if length(q)>1
    Err_Ver(1+i/div)=max(Support.Verre.Force(q))-min(Support.Verre.Force(q));
    else Err_Ver(1+i/div)=0.1*F_Ver(1+i/div);
    end
end
H_Ver(isnan(H_Ver)) = [] ; F_Ver(isnan(F_Ver)) = [] ; Err_Ver(isnan(Err_Ver)) = [] ; 
x = [H_Ver,fliplr(H_Ver)];        % repeat x values
yy = [F_Ver+Err_Ver/2,fliplr(F_Ver-Err_Ver/2)];   % vector of upper & lower boundaries
fill(x,yy,colorVer,'edgecolor','none', 'FaceAlpha', 0.2);   % fill area defined by x & yy in blue

%%%%%%%%%%%%%%%%%%%%%%%%%%%%%%%%%%%%%%%%%%%%%%%%%%%%%%%%%%%%%%%%%%%%%%%%%%%
div=1/8;
H_Tef=NaN*zeros(1,12/div);
F_Tef=NaN*zeros(1,12/div);
for i=0:div:12
    q=find(abs(Support.Teflon.Height-i)<div);
    H_Tef(1+i/div)=mean(Support.Teflon.Height(q));
    F_Tef(1+i/div)=mean(Support.Teflon.Force(q));
    if length(q)>1
    Err_Tef(1+i/div)=max(Support.Teflon.Force(q))-min(Support.Teflon.Force(q));
    else Err_Tef(1+i/div)=0.1*F_Tef(1+i/div);
    end
end
H_Tef(isnan(H_Tef)) = [] ; F_Tef(isnan(F_Tef)) = [] ; Err_Tef(isnan(Err_Tef)) = [] ; 
x = [H_Tef,fliplr(H_Tef)];        % repeat x values
yy = [F_Tef+Err_Tef/2,fliplr(F_Tef-Err_Tef/2)];   % vector of upper & lower boundaries
fill(x,yy,colorTef,'edgecolor','none', 'FaceAlpha', 0.2);   % fill area defined by x & yy in blue

%%%%%%%%%%%%%%%%%%%%%%%%%%%%%%%%%%%%%%%%%%%%%%%%%%%%%%%%%%%%%%%%%%%%%%%%%%%
%recouvrement bleu-gris
X=0:0.01:2;
xbottom = H_Alu;  
qb=find(diff(xbottom)>0);
xbottom=xbottom(qb);
xtop = H_PVC;
qt=find(diff(xtop)>0);
xtop=xtop(qt);
ybottom = F_Alu-Err_Alu/2;
ybottom = ybottom(qb);
ytop= F_PVC+Err_PVC/2;
ytop=ytop(qt);
yb=interp1(xbottom,ybottom,X);
yt=interp1(xtop,ytop,X);
q=find(yb<yt);
%X=X(q);
yy = [yt(q),fliplr(yb(q))];
x = [X(q),fliplr(X(q))];        % repeat x values
PVC_err=fill(x,yy,1/2*(colorPVC+colorAlu),'edgecolor','none', 'FaceAlpha', 0.4); 

%%%%%%%%%%%%%%%%%%%%%%%%%%%%%%%%%%%%%%%%%%%%%%%%%%%%%%%%%%%%%%%%%%%%%%%%%%%
% plot(Support.PVC.Height, Support.PVC.Force, 'o', 'Color', colorPVC, 'Markersize', 5, 'MarkerFaceColor', colorPVC);
% plot(Support.Aluminium.Height, Support.Aluminium.Force, 'o', 'Color', colorAlu, 'Markersize', 5, 'MarkerFaceColor', colorAlu);
% plot(Support.Verre.Height, Support.Verre.Force, 'o', 'Color', colorVer, 'Markersize', 5, 'MarkerFaceColor', colorVer);
% plot(Support.Teflon.Height, Support.Teflon.Force, 'o', 'Color', colorTef, 'Markersize', 5, 'MarkerFaceColor', colorTef);
plot(H_PVC, F_PVC, '--o', 'Color', colorPVC, 'Markersize', 5, 'MarkerFaceColor', colorPVC,'Linewidth',2);
plot(H_Tef, F_Tef, '--o', 'Color', colorTef, 'Markersize', 5, 'MarkerFaceColor', colorTef, 'LineWidth',2);
plot(H_Ver, F_Ver, '--o', 'Color', colorVer, 'Markersize', 5, 'MarkerFaceColor', colorVer, 'LineWidth',2);
plot(H_Alu, F_Alu, '--o', 'Color', colorAlu, 'Markersize', 5, 'MarkerFaceColor', colorAlu,'Linewidth',2);
ylabel('F')
xlabel('D')
xlim([0 4])
ylim([-2 12])
ax=gca;
ax.XTick=[00 01 02 03 04];
ax.XTickLabels={'z','y','x','w','v'};
ax.YTick = [-2 0 2 4 6 8 10 12];
ax.YTickLabels={'m','0','2','4','6', '8','n','q'};
plot([2.8 2.95],[8 8], '-', 'Color',colorVer, 'Linewidth',2)
text(3,8, 'G')
plot([2.8 2.95],[9 9], '-', 'Color',colorAlu, 'Linewidth',2)
text(3,9, 'A')
plot([2.8 2.95],[10 10], '-', 'Color',colorPVC, 'Linewidth',2)
text(3,10, 'P')
plot([2.8 2.95],[11 11], '-', 'Color',colorTef, 'Linewidth',2)
text(3,11, 'T')
%%%%%%%%%%%%%%%%%%%%%%%%%%%%%%%%%%%%%%%%%%%%%%%%%%%%%%%%%%%%%%%%%%%%%%%%%%%
%%%%%%%%%%%%%%%%%%%%%%%%%%%%%%%%%%%%%%%%%%%%%%%%%%%%%%%%%%%%%%%%%%%%%%%%%%%
%saveas(fig1,[path 'FixedVolume2.eps'],'epsc2')


%% Figure 2

fig2=figure();
fig2.Color='none';
fig2.InvertHardcopy = 'off';
fig2.Position=[100 100 400 340];
fig2.Name= 'VaryVolume';
fig2.Units='centimeter';
fig2.PaperPosition=[0 0 8 6.4];
hold on;
box('on');

%%%%%%%%%%%%%%%%%%%%%%%%%%%%%%%%%%%%%%%%%%%%%%%%%%%%%%%%%%%%%%%%%%%%%%%%%%%
div=1/8;
H_1=NaN*zeros(1,12/div);
F_1=NaN*zeros(1,12/div);
for i=0:div:12
    q=find(abs(Volume.Height1-i)<div);
    H_1(1+i/div)=mean(Volume.Height1(q));
    F_1(1+i/div)=mean(Volume.Force1(q));
    if length(q)>1
    Err_1(1+i/div)=max(Volume.Force1(q))-min(Volume.Force1(q));
    else Err_1(1+i/div)=0.1*F_1(1+i/div);
    end
end
H_1(isnan(H_1)) = [] ; F_1(isnan(F_1)) = [] ; Err_1(isnan(Err_1)) = [] ; 
x = [H_1,fliplr(H_1)];        % repeat x values
yy = [F_1+Err_1/2,fliplr(F_1-Err_1/2)];   % vector of upper & lower boundaries
fill(x,yy,colorPVC1,'edgecolor','none', 'FaceAlpha', 0.3);   % fill area defined by x & yy in blue
plot(H_1, F_1, '--o', 'Color', colorPVC1, 'Markersize', 5, 'MarkerFaceColor', colorPVC1);

%%%%%%%%%%%%%%%%%%%%%%%%%%%%%%%%%%%%%%%%%%%%%%%%%%%%%%%%%%%%%%%%%%%%%%%%%%%
div=1/8;
H_2=NaN*zeros(1,12/div);
F_2=NaN*zeros(1,12/div);
for i=0:div:12
    q=find(abs(Volume.Height2-i)<div);
    H_2(1+i/div)=mean(Volume.Height2(q));
    F_2(1+i/div)=mean(Volume.Force2(q));
    if length(q)>1
    Err_2(1+i/div)=max(Volume.Force2(q))-min(Volume.Force2(q));
    else Err_2(1+i/div)=0.1*F_2(1+i/div);
    end
end
H_2(isnan(H_2)) = [] ; F_2(isnan(F_2)) = [] ; Err_2(isnan(Err_2)) = [] ; 
x = [H_2,fliplr(H_2)];        % repeat x values
yy = [F_2+Err_2/2,fliplr(F_2-Err_2/2)];   % vector of upper & lower boundaries
fill(x,yy,colorPVC,'edgecolor','none', 'FaceAlpha', 0.3);   % fill area defined by x & yy in blue
plot(H_2, F_2, '--s', 'Color', colorPVC, 'Markersize', 5, 'MarkerFaceColor', colorPVC);
%%%%%%%%%%%%%%%%%%%%%%%%%%%%%%%%%%%%%%%%%%%%%%%%%%%%%%%%%%%%%%%%%%%%%%%%%%%
div=1/4;
H_3=NaN*zeros(1,12/div);
F_3=NaN*zeros(1,12/div);
for i=0:div:12
    q=find(abs(Volume.Height3-i)<div);
    H_3(1+i/div)=mean(Volume.Height3(q));
    F_3(1+i/div)=mean(Volume.Force3(q));
    if length(q)>1
    Err_3(1+i/div)=max(Volume.Force3(q))-min(Volume.Force3(q));
    else Err_3(1+i/div)=0.1*F_3(1+i/div);
    end
end
H_3(isnan(H_3)) = [] ; F_3(isnan(F_3)) = [] ; Err_3(isnan(Err_3)) = [] ; 
x = [H_3,fliplr(H_3)];        % repeat x values
yy = [F_3+Err_3/2,fliplr(F_3-Err_3/2)];   % vector of upper & lower boundaries
fill(x,yy,colorPVC2,'edgecolor','none', 'FaceAlpha', 0.3);   % fill area defined by x & yy in blue
plot(H_3, F_3, '--p', 'Color', colorPVC2, 'Markersize', 5, 'MarkerFaceColor', colorPVC2);

plot(2.25,5.5, 'o', 'Color',colorPVC1,'MarkerFaceColor', colorPVC1)
text(2.5,5.5, '0.01')
plot(2.25,6.25, 's', 'Color',colorPVC,'MarkerFaceColor', colorPVC)
text(2.5,6.25, '0.02')
plot(2.25,7, 'p', 'Color',colorPVC2,'MarkerFaceColor', colorPVC2)
text(2.5,7, '0.04')

%plot(Volume.Height1,Volume.Force1, '--o', 'Color', colorPVC,'MarkerFaceColor',colorPVC)
%plot(Volume.Height2,Volume.Force2, '--s', 'Color', colorPVC,'MarkerFaceColor',colorPVC)
%plot(Volume.Height3,Volume.Force3, '--p', 'Color', colorPVC,'MarkerFaceColor',colorPVC)
ylabel('F')
xlabel('D')
xlim([0 3.5])
ylim([0 8])
ax=gca;
ax.XTick=[0 1 2 3];
ax.YTick = [0 2 4 6 8];
%saveas(fig2,[path 'VariedVolume2.eps'],'epsc2')


%% Figure 2 Log-Log

fig2Log=figure();
fig2Log.Color='none';
fig2Log.InvertHardcopy = 'off';
fig2Log.Position=[100 100 400 340];
fig2Log.Name= 'VaryVolume_LogLog';
fig2Log.Units='centimeter';
fig2Log.PaperPosition=[0 0 8 6.4];
hold on;
box('on');

%%%%%%%%%%%%%%%%%%%%%%%%%%%%%%%%%%%%%%%%%%%%%%%%%%%%%%%%%%%%%%%%%%%%%%%%%%%
div=1/8;
H_1=NaN*zeros(1,12/div);
F_1=NaN*zeros(1,12/div);
for i=0:div:12
    q=find(abs(Volume.Height1-i)<div);
    H_1(1+i/div)=mean(Volume.Height1(q));
    F_1(1+i/div)=mean(Volume.Force1(q));
    if length(q)>1
    Err_1(1+i/div)=max(Volume.Force1(q))-min(Volume.Force1(q));
    else Err_1(1+i/div)=0.1*F_1(1+i/div);
    end
end
H_1(isnan(H_1)) = [] ; F_1(isnan(F_1)) = [] ; Err_1(isnan(Err_1)) = [] ; 
x = [H_1,fliplr(H_1)];        % repeat x values
yy = [F_1+Err_1/2,fliplr(F_1-Err_1/2)];   % vector of upper & lower boundaries
fill(log(x),log(yy),colorPVC1,'edgecolor','none', 'FaceAlpha', 0.2);   % fill area defined by x & yy in blue

%%%%%%%%%%%%%%%%%%%%%%%%%%%%%%%%%%%%%%%%%%%%%%%%%%%%%%%%%%%%%%%%%%%%%%%%%%%
div=1/8;
H_2=NaN*zeros(1,12/div);
F_2=NaN*zeros(1,12/div);
for i=0:div:12
    q=find(abs(Volume.Height2-i)<div);
    H_2(1+i/div)=mean(Volume.Height2(q));
    F_2(1+i/div)=mean(Volume.Force2(q));
    if length(q)>1
    Err_2(1+i/div)=max(Volume.Force2(q))-min(Volume.Force2(q));
    else Err_2(1+i/div)=0.1*F_2(1+i/div);
    end
end
H_2(isnan(H_2)) = [] ; F_2(isnan(F_2)) = [] ; Err_2(isnan(Err_2)) = [] ; 
x = [H_2,fliplr(H_2)];        % repeat x values
yy = [F_2+Err_2/2,fliplr(F_2-Err_2/2)];   % vector of upper & lower boundaries
fill(log(x),log(yy),colorPVC,'edgecolor','none', 'FaceAlpha', 0.2);   % fill area defined by x & yy in blue

%%%%%%%%%%%%%%%%%%%%%%%%%%%%%%%%%%%%%%%%%%%%%%%%%%%%%%%%%%%%%%%%%%%%%%%%%%%
div=1/4;
H_3=NaN*zeros(1,12/div);
F_3=NaN*zeros(1,12/div);
for i=0:div:12
    q=find(abs(Volume.Height3-i)<div);
    H_3(1+i/div)=mean(Volume.Height3(q));
    F_3(1+i/div)=mean(Volume.Force3(q));
    if length(q)>1
    Err_3(1+i/div)=max(Volume.Force3(q))-min(Volume.Force3(q));
    else Err_3(1+i/div)=0.1*F_3(1+i/div);
    end
end
H_3(isnan(H_3)) = [] ; F_3(isnan(F_3)) = [] ; Err_3(isnan(Err_3)) = [] ; 
x = [H_3,fliplr(H_3)];        % repeat x values
yy = [F_3+Err_3/2,fliplr(F_3-Err_3/2)];   % vector of upper & lower boundaries
fill(log(x),log(yy),colorPVC2,'edgecolor','none', 'FaceAlpha', 0.2);   % fill area defined by x & yy in blue

x=0.25:0.1:1.3;
plot(log(x), log(0.2./x.^1.5), '--k', 'LineWidth', 2)
plot(log([0.4 0.4]),log([0.4 0.8]), 'k')
plot(log([0.4 0.625]),log([0.4 0.4]),'k')
text(log(0.365),log(0.325), 'p','FontSize',12)
%plot(Volume.Height1,Volume.Force1, '--o', 'Color', colorPVC,'MarkerFaceColor',colorPVC)
%plot(Volume.Height2,Volume.Force2, '--s', 'Color', colorPVC,'MarkerFaceColor',colorPVC)
%plot(Volume.Height3,Volume.Force3, '--p', 'Color', colorPVC,'MarkerFaceColor',colorPVC)
%%%%%%%%%%%%%%%%%%%%%%%%%%%%%%%%%%%%%%%%%%%%%%%%%%%%%%%%%%%%%%%%%%%%%%%%%%%
%recouvrement
X=log(0.0001:0.001:3);
xbottom = log(H_2);  
qb=find(diff(xbottom)>0);
xbottom=xbottom(qb);
xtop = log(H_1);
qt=find(diff(xtop)>0);
xtop=xtop(qt);
ybottom = log(F_2-Err_2/2);
ybottom = ybottom(qb);
ytop= log(F_1+Err_1/2);
ytop=ytop(qt);
yb=interp1(xbottom,ybottom,X);
yt=interp1(xtop,ytop,X);
q=find(yb<yt);
%X=X(q);
yy = [yt(q),fliplr(yb(q))];
x = [X(q),fliplr(X(q))];        % repeat x values
fill(x,yy,1/2*(colorPVC+colorPVC1),'edgecolor','none', 'FaceAlpha', 0.4); 

X=log(0.001:0.001:3);
xbottom = log(H_3);  
qb=find(diff(xbottom)>0);
xbottom=xbottom(qb);
xtop = log(H_2);
qt=find(diff(xtop)>0);
xtop=xtop(qt);
ybottom = log(F_3-Err_3/2);
ybottom = ybottom(qb);
ytop= log(F_2+Err_2/2);
ytop=ytop(qt);
yb=interp1(xbottom,ybottom,X);
yt=interp1(xtop,ytop,X);
q=find(yb<yt);
yy = [yt(q),fliplr(yb(q))];
x = [X(q),fliplr(X(q))]; 
fill(x,yy,1/2*(colorPVC2+colorPVC),'edgecolor','none', 'FaceAlpha', 0.4); 


%%%%%%%%%%%%%%%%%%%%%%%%%%%%%%%%%%%%%%%%%%%%%%%%%%%%%%%%%%%%%%%%%%%%%%%%%%%
plot(log(H_1), log(F_1), 'o', 'Color', colorPVC1, 'Markersize', 5, 'MarkerFaceColor', colorPVC1);
plot(log(H_2), log(F_2), 's', 'Color', colorPVC, 'Markersize', 5, 'MarkerFaceColor', colorPVC);
plot(log(H_3), log(F_3), 'p', 'Color', colorPVC2, 'Markersize', 5, 'MarkerFaceColor', colorPVC2);

plot(log(1.75),log(3.5), 'o', 'Color',colorPVC1,'MarkerFaceColor', colorPVC1)
text(log(2),log(3.5), 'x')
plot(log(1.75),log(4.35), 's', 'Color',colorPVC,'MarkerFaceColor', colorPVC)
text(log(2),log(4.35), 'y')
plot(log(1.75),log(5.5), 'p', 'Color',colorPVC2,'MarkerFaceColor', colorPVC2)
text(log(2),log(5.5), 'z')


angle_contactPVC= 80*pi/180;
V1=10e-9; gamma= 72e-3;
z1=[1e-5:1e-4:1e-2];
F1= gamma*(sqrt(pi*V1./z1)+ (2*V1./z1.^2-pi*z1/12)/tan(angle_contactPVC));
plot(log(z1*1e3), log(F1*1e3), '--', 'LineWidth',2, 'Color', colorPVC1)
V2=20e-9; 
F2= gamma*(sqrt(pi*V2./z1)+ (2*V2./z1.^2-pi*z1/12)/tan(angle_contactPVC));
plot(log(z1*1e3), log(F2*1e3), '--', 'LineWidth',2, 'Color', colorPVC)
V3=40e-9;
F3= gamma*(sqrt(pi*V3./z1)+ (2*V3./z1.^2-pi*z1/12)/tan(angle_contactPVC));
plot(log(z1*1e3), log(F3*1e3), '--', 'LineWidth',2, 'Color', colorPVC2)


ylabel('F')
xlabel('D')
xlim([log(0.2) log(3.5)])
ylim([log(0.1) log(8)])
ax=gca;
ax.XTick=[ log(0.2) log(0.3) log(0.6) log(1) log(2) log(3)];
ax.XTickLabel={ 'a', 'b', 'c', 'd', 'e', 'f'};
ax.YTick = [log(0.1) log(0.2) log(0.3) log(0.6) log(1) log(2) log(3) log(6)];
ax.YTickLabel={ 'g', 'h','i', 'j','k', 'l', 'm', 'n'};
% ax.XScale='Log';
% ax.YScale='Log';


saveas(fig2Log,[path 'VariedVolumeLogLog3.eps'],'epsc2')
%export_fig ([path 'VariedVolumeLogLog2.eps'],'epsc2')


%% Figure 3

fig3=figure();
fig3.Color='none';
fig3.InvertHardcopy = 'off';
fig3.Position=[100 100 400 340];
fig3.Name= 'EvaporationForce';
fig3.Units='centimeter';
fig3.PaperPosition=[0 0 8 6.4];
hold on;
box('on');
ylabel('F')
xlabel('V')

plot(-Evap.PVC.Volume*1e9, Evap.PVC.Force, 'o', 'Color', colorPVC, 'MarkerFaceColor', colorPVC)
plot(-Evap.Verre.Volume*1e9, Evap.Verre.Force, 'o', 'Color', colorVer,'MarkerFaceColor', colorVer)
plot(-Evap.Aluminium.Volume(6:end)*1e9, Evap.Aluminium.Force(6:end), 'o', 'Color', colorAlu,'MarkerFaceColor', colorAlu)
plot(-Evap.Aluminium.Volume(1:5)*1e9, Evap.Aluminium.Force(1:5), 's', 'Color', colorAlu,'MarkerFaceColor', colorAlu)

angle_contactPVC= 80*pi/180;
angle_contactVerre=55*pi/180;
angle_contactAlu=75*pi/180;
gamma= 72e-3;
V1=2.5e-9:3e-10:1.2e-8;V2=1e-9:3e-10:1.2e-8;V3=2e-9:3e-10:1.2e-8;
z1=1.5e-3;z2=1.14e-3;z3=1.63e-3;
F1= gamma*(sqrt(pi*V1./z1)+ (2*V1./z1.^2-pi*z1/12)/tan(angle_contactPVC));
F2= gamma*(sqrt(pi*V2./z2)+ (2*V2./z2.^2-pi*z2/12)/tan(angle_contactVerre));
F3= gamma*(sqrt(pi*V3./z3)+ (2*V3./z2.^2-pi*z3/12)/tan(angle_contactAlu));
plot(-V1*1e9, F1*1e3, '--', 'LineWidth',2, 'Color', colorPVC)
plot(-V2*1e9, F2*1e3, '--', 'LineWidth',2, 'Color', colorVer)
plot(-V3*1e9, F3*1e3, '--', 'LineWidth',2, 'Color', colorAlu)

xlim([-12 0])
ylim([0 1.1])
ax=gca;
ax.XTick=[-12 -10 -8 -6 -4 -2 0];
ax.XTickLabels={'g','f','e','d','c','b','a'};
ax.YTick = [0 2 4 6 8 10 12]*1e-1;
ax.YTickLabels={'h','i','j','k','l','m','n'};
ax.FontSize=12;
saveas(fig3,[path 'EvaporationForce4.eps'],'epsc2')
%% Figure 4

fig4=figure();
fig4.Color='none';
fig4.InvertHardcopy = 'off';
fig4.Position=[100 100 400 340];
fig4.Name= 'EvaporationTheory';
fig4.Units='centimeter';
fig3.PaperPosition=[0 0 8 6.4];
hold on;
box('on');
ylabel('F')
xlabel('V')

x = [-Evap.Aluminium.Volume'*1e9,fliplr(-Evap.Aluminium.Volume'*1e9)];        % repeat x values
yy = [1.2*Evap.Aluminium.ForceGeometric',fliplr(0.8*Evap.Aluminium.ForceGeometric')];   % vector of upper & lower boundaries
fill(x,yy,colorAlu,'edgecolor','none', 'FaceAlpha', 0.3);   % fill area defined by x & yy in blue

plot(-Evap.Aluminium.Volume*1e9, Evap.Aluminium.ForceGeometric, 'p', 'Color', 'r','MarkerFaceColor','r');% colorAlu)
plot(-Evap.Aluminium.Volume(6:end)*1e9, Evap.Aluminium.Force(6:end), 'o', 'Color', colorAlu,'MarkerFaceColor', colorAlu)
plot(-Evap.Aluminium.Volume(1:5)*1e9, Evap.Aluminium.Force(1:5), 's', 'Color', colorAlu,'MarkerFaceColor', colorAlu)
xlim([-12 0])
ylim([0 0.7])
ax=gca;
ax.XTick=[-12 -10 -8 -6 -4 -2 0];
ax.XTickLabels={'g','f','e','d','c','b','a'};
ax.YTick = [0 2 4 6 8 10 12]*1e-1;
ax.YTickLabels={'h','i','j','k','l','m','n'}
saveas(fig4,[path 'EvaporationTheory3.eps'],'epsc2')

%% Figure 5 

fig5=figure();
fig5.Color='none';
fig5.InvertHardcopy = 'off';
fig5.Position=[100 100 400 340];
fig5.Name= 'EvaporationTheory';
fig5.Units='centimeter';
fig5.PaperPosition=[0 0 8 6.4];%[0 0 8 6.4]/2
hold on;
box('on');
xlabel('t')
ylabel('F')
plot(Evap.PVC.temps/1000, Evap.PVC.Force, 'o', 'Color', colorPVC,'MarkerFaceColor', colorPVC)
plot(Evap.Verre.temps*60/1000, Evap.Verre.Force, 'o', 'Color', colorVer,'MarkerFaceColor', colorVer)
plot(Evap.Aluminium.temps(6:end)/1000, Evap.Aluminium.Force(6:end), 'o', 'Color', colorAlu,'MarkerFaceColor', colorAlu)
plot(Evap.Aluminium.temps(1:5)/1000, Evap.Aluminium.Force(1:5), 's', 'Color', colorAlu,'MarkerFaceColor', colorAlu)
xlim([0 9])
ax=gca;
ax.XTick=[00 02 04 06 08];
ax.XTickLabels={'a','b','c','d','e'};
ax.YTick = [0 4 8 12]*1e-1;
ax.YTickLabels={'f','g','h','i'}
%saveas(fig5,[path 'force-time2.eps'],'epsc2')
