# Supplementary material for: Characterization of interface properties of fluids by evaporation of a capillary bridge
Source: R Soc Open Sci. 2019 Dec 4;6(12):191608. doi: 10.1098/rsos.191608 (PMC6936275; doi:10.1098/rsos.191608)
Supplement: Supplementary file 3 [file rsos191608supp2.m]

%%%%%%%%%%%%%%%%%%%%%%%%%%%%%%%%%%%%%%%%%%%%%%%%%%%%%%%%%%%%%%%%%%%%%%%%%%%
%%%%%%%%%%%%%%%%%%%%%%%%%%%%%%%%%%%%%%%%%%%%%%%%%%%%%%%%%%%%%%%%%%%%%%%%%%%
%%%%%%%%%%%%%%%%%%% Force of a drying capillary bridge %%%%%%%%%%%%%%%%%%%%
%%%%%%%%%%%%%%%%%%%%%%%%%%%%%%%%%%%%%%%%%%%%%%%%%%%%%%%%%%%%%%%%%%%%%%%%%%%
%%%%%%%%%%%%%%%%%%%%%%%%%%%%%%%%%%%%%%%%%%%%%%%%%%%%%%%%%%%%%%%%%%%%%%%%%%%
clear all 
close all
clc

E=open('/Users/loictadrist/Dropbox/Recherche/CapillaryBridge_Evaporation/Donnees Brutes/Evaporation.mat');
Evap=E.Evap2;
E=open('/Users/loictadrist/Dropbox/Recherche/CapillaryBridge_Evaporation/Donnees Brutes/Influence_support.mat');
Support=E.E;
E=open('/Users/loictadrist/Dropbox/Recherche/CapillaryBridge_Evaporation/Donnees Brutes/Influence_volume.mat');
Volume=E.E;

path='/Users/loictadrist/Dropbox/Recherche/CapillaryBridge_Evaporation/Figures/';
%%%%%%%%%%%%%%%%%%%%%%%%%%%%%%%%%%%%%%%%%%%%%%%%%%%%%%%%%%%%%%%%%%%%%%%%%%%
%%%%%%%%%%%%%%%%%%%%%%%%%%%%%%%%%%%%%%%%%%%%%%%%%%%%%%%%%%%%%%%%%%%%%%%%%%%
rouge_clair=[255,94,77]/255;
bleu_clair =[72,118,255]/255;
vert_clair = [0 205 102]/255;
jaune_or = [255 193 37]/255;
gris = [100 100 100]/255;
colorPVC=bleu_clair;
colorAlu=gris;
colorVer=vert_clair;
colorTef=jaune_or;
colorPVC1=[72,255,255]/255;
colorPVC2=[150,118,255]/255;
%%%%%%%%%%%%%%%%%%%%%%%%%%%%%%%%%%%%%%%%%%%%%%%%%%%%%%%%%%%%%%%%%%%%%%%%%%%
%%%%%%%%%%%%%%%%%%%%%%%%%%%%%%%%%%%%%%%%%%%%%%%%%%%%%%%%%%%%%%%%%%%%%%%%%%%
%% Figure 1
fig1=figure();
fig1.Position=[100 100 400 340];
fig1.Name= 'FixeVolume';
fig1.Units='centimeter';
fig1.PaperPosition=[0 0 10 8];
hold on;
plot([0 4],[0 0], '-k')
box('on')
%%%%%%%%%%%%%%%%%%%%%%%%%%%%%%%%%%%%%%%%%%%%%%%%%%%%%%%%%%%%%%%%%%%%%%%%%%%
div=1/8;
H_PVC=NaN*zeros(1,12/div);
F_PVC=NaN*zeros(1,12/div);
for i=0:div:12
    q=find(abs(Support.PVC.Height-i)<div);
    H_PVC(1+i/div)=mean(Support.PVC.Height(q));
    F_PVC(1+i/div)=mean(Support.PVC.Force(q));
    if length(q)>1
    Err_PVC(1+i/div)=max(Support.PVC.Force(q))-min(Support.PVC.Force(q));
    else Err_PVC(1+i/div)=0.1*F_PVC(1+i/div);
    end
end
H_PVC(isnan(H_PVC)) = [] ; F_PVC(isnan(F_PVC)) = [] ; Err_PVC(isnan(Err_PVC)) = [] ; 
x = [H_PVC,fliplr(H_PVC)];        % repeat x values
yy = [F_PVC+Err_PVC/2,fliplr(F_PVC-Err_PVC/2)];   % vector of upper & lower boundaries
PVC_err=fill(x,yy,colorPVC,'edgecolor','none', 'FaceAlpha', 0.2);   % fill area defined by x & yy in blue
plot(H_PVC, F_PVC, '--o', 'Color', colorPVC, 'Markersize', 5, 'MarkerFaceColor', colorPVC,'Linewidth',2);
%%%%%%%%%%%%%%%%%%%%%%%%%%%%%%%%%%%%%%%%%%%%%%%%%%%%%%%%%%%%%%%%%%%%%%%%%%%
div=1/8;
H_Alu=NaN*zeros(1,12/div);
F_Alu=NaN*zeros(1,12/div);
for i=0:div:12
    q=find(abs(Support.Aluminium.Height-i)<div);
    H_Alu(1+i/div)=mean(Support.Aluminium.Height(q));
    F_Alu(1+i/div)=mean(Support.Aluminium.Force(q));
    if length(q)>1
    Err_Alu(1+i/div)=max(Support.Aluminium.Force(q))-min(Support.Aluminium.Force(q));
    else Err_Alu(1+i/div)=0.1*F_Alu(1+i/div);
    end
end
H_Alu(isnan(H_Alu)) = [] ; F_Alu(isnan(F_Alu)) = [] ; Err_Alu(isnan(Err_Alu)) = [] ; 
x = [H_Alu,fliplr(H_Alu)];        % repeat x values
yy = [F_Alu+Err_Alu/2,fliplr(F_Alu-Err_Alu/2)];   % vector of upper & lower boundaries
fill(x,yy,colorAlu,'edgecolor','none', 'FaceAlpha', 0.2);   % fill area defined by x & yy in blue
plot(H_Alu, F_Alu, '--o', 'Color', colorAlu, 'Markersize', 5, 'MarkerFaceColor', colorAlu,'Linewidth',2);
%%%%%%%%%%%%%%%%%%%%%%%%%%%%%%%%%%%%%%%%%%%%%%%%%%%%%%%%%%%%%%%%%%%%%%%%%%%
div=1/16;
H_Ver=NaN*zeros(1,12/div);
F_Ver=NaN*zeros(1,12/div);
for i=0:div:12
    q=find(abs(Support.Verre.Height-i)<div);
    H_Ver(1+i/div)=mean(Support.Verre.Height(q));
    F_Ver(1+i/div)=mean(Support.Verre.Force(q));
    if length(q)>1
    Err_Ver(1+i/div)=max(Support.Verre.Force(q))-min(Support.Verre.Force(q));
    else Err_Ver(1+i/div)=0.1*F_Ver(1+i/div);
    end
end
H_Ver(isnan(H_Ver)) = [] ; F_Ver(isnan(F_Ver)) = [] ; Err_Ver(isnan(Err_Ver)) = [] ; 
x = [H_Ver,fliplr(H_Ver)];        % repeat x values
yy = [F_Ver+Err_Ver/2,fliplr(F_Ver-Err_Ver/2)];   % vector of upper & lower boundaries
fill(x,yy,colorVer,'edgecolor','none', 'FaceAlpha', 0.2);   % fill area defined by x & yy in blue
plot(H_Ver, F_Ver, '--o', 'Color', colorVer, 'Markersize', 5, 'MarkerFaceColor', colorVer, 'LineWidth',2);
%%%%%%%%%%%%%%%%%%%%%%%%%%%%%%%%%%%%%%%%%%%%%%%%%%%%%%%%%%%%%%%%%%%%%%%%%%%
div=1/8;
H_Tef=NaN*zeros(1,12/div);
F_Tef=NaN*zeros(1,12/div);
for i=0:div:12
    q=find(abs(Support.Teflon.Height-i)<div);
    H_Tef(1+i/div)=mean(Support.Teflon.Height(q));
    F_Tef(1+i/div)=mean(Support.Teflon.Force(q));
    if length(q)>1
    Err_Tef(1+i/div)=max(Support.Teflon.Force(q))-min(Support.Teflon.Force(q));
    else Err_Tef(1+i/div)=0.1*F_Tef(1+i/div);
    end
end
H_Tef(isnan(H_Tef)) = [] ; F_Tef(isnan(F_Tef)) = [] ; Err_Tef(isnan(Err_Tef)) = [] ; 
x = [H_Tef,fliplr(H_Tef)];        % repeat x values
yy = [F_Tef+Err_Tef/2,fliplr(F_Tef-Err_Tef/2)];   % vector of upper & lower boundaries
fill(x,yy,colorTef,'edgecolor','none', 'FaceAlpha', 0.2);   % fill area defined by x & yy in blue
plot(H_Tef, F_Tef, '--o', 'Color', colorTef, 'Markersize', 5, 'MarkerFaceColor', colorTef, 'LineWidth',2);
%%%%%%%%%%%%%%%%%%%%%%%%%%%%%%%%%%%%%%%%%%%%%%%%%%%%%%%%%%%%%%%%%%%%%%%%%%%
% plot(Support.PVC.Height, Support.PVC.Force, 'o', 'Color', colorPVC, 'Markersize', 5, 'MarkerFaceColor', colorPVC);
% plot(Support.Aluminium.Height, Support.Aluminium.Force, 'o', 'Color', colorAlu, 'Markersize', 5, 'MarkerFaceColor', colorAlu);
% plot(Support.Verre.Height, Support.Verre.Force, 'o', 'Color', colorVer, 'Markersize', 5, 'MarkerFaceColor', colorVer);
% plot(Support.Teflon.Height, Support.Teflon.Force, 'o', 'Color', colorTef, 'Markersize', 5, 'MarkerFaceColor', colorTef);
ylabel('Capillary Force  (mN)')
xlabel('Distance between plates (mm)')
xlim([0 4])
ylim([-2 12])
ax=gca;
ax.XTick=[0 1 2 3 4];
ax.YTick = [-2 0 2 4 6 8 10 12];
plot([2.8 2.95],[8 8], '-', 'Color',colorVer, 'Linewidth',2)
text(3,8, 'Glass')
plot([2.8 2.95],[9 9], '-', 'Color',colorAlu, 'Linewidth',2)
text(3,9, 'Aluminium')
plot([2.8 2.95],[10 10], '-', 'Color',colorPVC, 'Linewidth',2)
text(3,10, 'PVC')
plot([2.8 2.95],[11 11], '-', 'Color',colorTef, 'Linewidth',2)
text(3,11, 'Teflon')
%%%%%%%%%%%%%%%%%%%%%%%%%%%%%%%%%%%%%%%%%%%%%%%%%%%%%%%%%%%%%%%%%%%%%%%%%%%
%%%%%%%%%%%%%%%%%%%%%%%%%%%%%%%%%%%%%%%%%%%%%%%%%%%%%%%%%%%%%%%%%%%%%%%%%%%


%% Figure 2

fig2=figure();
fig2.Position=[100 100 400 340];
fig2.Name= 'VaryVolume';
fig2.Units='centimeter';
fig2.PaperPosition=[0 0 10 8];
hold on;
box('on');

%%%%%%%%%%%%%%%%%%%%%%%%%%%%%%%%%%%%%%%%%%%%%%%%%%%%%%%%%%%%%%%%%%%%%%%%%%%
div=1/8;
H_1=NaN*zeros(1,12/div);
F_1=NaN*zeros(1,12/div);
for i=0:div:12
    q=find(abs(Volume.Height1-i)<div);
    H_1(1+i/div)=mean(Volume.Height1(q));
    F_1(1+i/div)=mean(Volume.Force1(q));
    if length(q)>1
    Err_1(1+i/div)=max(Volume.Force1(q))-min(Volume.Force1(q));
    else Err_1(1+i/div)=0.1*F_1(1+i/div);
    end
end
H_1(isnan(H_1)) = [] ; F_1(isnan(F_1)) = [] ; Err_1(isnan(Err_1)) = [] ; 
x = [H_1,fliplr(H_1)];        % repeat x values
yy = [F_1+Err_1/2,fliplr(F_1-Err_1/2)];   % vector of upper & lower boundaries
fill(x,yy,colorPVC1,'edgecolor','none', 'FaceAlpha', 0.3);   % fill area defined by x & yy in blue
plot(H_1, F_1, '--o', 'Color', colorPVC1, 'Markersize', 5, 'MarkerFaceColor', colorPVC1);

%%%%%%%%%%%%%%%%%%%%%%%%%%%%%%%%%%%%%%%%%%%%%%%%%%%%%%%%%%%%%%%%%%%%%%%%%%%
div=1/8;
H_2=NaN*zeros(1,12/div);
F_2=NaN*zeros(1,12/div);
for i=0:div:12
    q=find(abs(Volume.Height2-i)<div);
    H_2(1+i/div)=mean(Volume.Height2(q));
    F_2(1+i/div)=mean(Volume.Force2(q));
    if length(q)>1
    Err_2(1+i/div)=max(Volume.Force2(q))-min(Volume.Force2(q));
    else Err_2(1+i/div)=0.1*F_2(1+i/div);
    end
end
H_2(isnan(H_2)) = [] ; F_2(isnan(F_2)) = [] ; Err_2(isnan(Err_2)) = [] ; 
x = [H_2,fliplr(H_2)];        % repeat x values
yy = [F_2+Err_2/2,fliplr(F_2-Err_2/2)];   % vector of upper & lower boundaries
fill(x,yy,colorPVC,'edgecolor','none', 'FaceAlpha', 0.3);   % fill area defined by x & yy in blue
plot(H_2, F_2, '--s', 'Color', colorPVC, 'Markersize', 5, 'MarkerFaceColor', colorPVC);
%%%%%%%%%%%%%%%%%%%%%%%%%%%%%%%%%%%%%%%%%%%%%%%%%%%%%%%%%%%%%%%%%%%%%%%%%%%
div=1/4;
H_3=NaN*zeros(1,12/div);
F_3=NaN*zeros(1,12/div);
for i=0:div:12
    q=find(abs(Volume.Height3-i)<div);
    H_3(1+i/div)=mean(Volume.Height3(q));
    F_3(1+i/div)=mean(Volume.Force3(q));
    if length(q)>1
    Err_3(1+i/div)=max(Volume.Force3(q))-min(Volume.Force3(q));
    else Err_3(1+i/div)=0.1*F_3(1+i/div);
    end
end
H_3(isnan(H_3)) = [] ; F_3(isnan(F_3)) = [] ; Err_3(isnan(Err_3)) = [] ; 
x = [H_3,fliplr(H_3)];        % repeat x values
yy = [F_3+Err_3/2,fliplr(F_3-Err_3/2)];   % vector of upper & lower boundaries
fill(x,yy,colorPVC2,'edgecolor','none', 'FaceAlpha', 0.3);   % fill area defined by x & yy in blue
plot(H_3, F_3, '--p', 'Color', colorPVC2, 'Markersize', 5, 'MarkerFaceColor', colorPVC2);

plot(2.25,5.5, 'o', 'Color',colorPVC1,'MarkerFaceColor', colorPVC1)
text(2.5,5.5, '0.01 mL')
plot(2.25,6.25, 's', 'Color',colorPVC,'MarkerFaceColor', colorPVC)
text(2.5,6.25, '0.02 mL')
plot(2.25,7, 'p', 'Color',colorPVC2,'MarkerFaceColor', colorPVC2)
text(2.5,7, '0.04 mL')

%plot(Volume.Height1,Volume.Force1, '--o', 'Color', colorPVC,'MarkerFaceColor',colorPVC)
%plot(Volume.Height2,Volume.Force2, '--s', 'Color', colorPVC,'MarkerFaceColor',colorPVC)
%plot(Volume.Height3,Volume.Force3, '--p', 'Color', colorPVC,'MarkerFaceColor',colorPVC)
ylabel('Capillary Force  (mN)')
xlabel('Distance between plates (mm)')
xlim([0 3.5])
ylim([0 8])
ax=gca;
ax.XTick=[0 1 2 3];
ax.YTick = [0 2 4 6 8];

%% Figure 2 Log-Log

fig2Log=figure();
fig2Log.Position=[100 100 400 340];
fig2Log.Name= 'VaryVolume_LogLog';
fig2Log.Units='centimeter';
fig2Log.PaperPosition=[0 0 10 8];
hold on;
box('on');

%%%%%%%%%%%%%%%%%%%%%%%%%%%%%%%%%%%%%%%%%%%%%%%%%%%%%%%%%%%%%%%%%%%%%%%%%%%
div=1/8;
H_1=NaN*zeros(1,12/div);
F_1=NaN*zeros(1,12/div);
for i=0:div:12
    q=find(abs(Volume.Height1-i)<div);
    H_1(1+i/div)=mean(Volume.Height1(q));
    F_1(1+i/div)=mean(Volume.Force1(q));
    if length(q)>1
    Err_1(1+i/div)=max(Volume.Force1(q))-min(Volume.Force1(q));
    else Err_1(1+i/div)=0.1*F_1(1+i/div);
    end
end
H_1(isnan(H_1)) = [] ; F_1(isnan(F_1)) = [] ; Err_1(isnan(Err_1)) = [] ; 
x = [H_1,fliplr(H_1)];        % repeat x values
yy = [F_1+Err_1/2,fliplr(F_1-Err_1/2)];   % vector of upper & lower boundaries
fill(x,yy,colorPVC1,'edgecolor','none', 'FaceAlpha', 0.3);   % fill area defined by x & yy in blue
plot(H_1, F_1, '--o', 'Color', colorPVC1, 'Markersize', 5, 'MarkerFaceColor', colorPVC1);

%%%%%%%%%%%%%%%%%%%%%%%%%%%%%%%%%%%%%%%%%%%%%%%%%%%%%%%%%%%%%%%%%%%%%%%%%%%
div=1/8;
H_2=NaN*zeros(1,12/div);
F_2=NaN*zeros(1,12/div);
for i=0:div:12
    q=find(abs(Volume.Height2-i)<div);
    H_2(1+i/div)=mean(Volume.Height2(q));
    F_2(1+i/div)=mean(Volume.Force2(q));
    if length(q)>1
    Err_2(1+i/div)=max(Volume.Force2(q))-min(Volume.Force2(q));
    else Err_2(1+i/div)=0.1*F_2(1+i/div);
    end
end
H_2(isnan(H_2)) = [] ; F_2(isnan(F_2)) = [] ; Err_2(isnan(Err_2)) = [] ; 
x = [H_2,fliplr(H_2)];        % repeat x values
yy = [F_2+Err_2/2,fliplr(F_2-Err_2/2)];   % vector of upper & lower boundaries
fill(x,yy,colorPVC,'edgecolor','none', 'FaceAlpha', 0.3);   % fill area defined by x & yy in blue
plot(H_2, F_2, '--s', 'Color', colorPVC, 'Markersize', 5, 'MarkerFaceColor', colorPVC);
%%%%%%%%%%%%%%%%%%%%%%%%%%%%%%%%%%%%%%%%%%%%%%%%%%%%%%%%%%%%%%%%%%%%%%%%%%%
div=1/4;
H_3=NaN*zeros(1,12/div);
F_3=NaN*zeros(1,12/div);
for i=0:div:12
    q=find(abs(Volume.Height3-i)<div);
    H_3(1+i/div)=mean(Volume.Height3(q));
    F_3(1+i/div)=mean(Volume.Force3(q));
    if length(q)>1
    Err_3(1+i/div)=max(Volume.Force3(q))-min(Volume.Force3(q));
    else Err_3(1+i/div)=0.1*F_3(1+i/div);
    end
end
H_3(isnan(H_3)) = [] ; F_3(isnan(F_3)) = [] ; Err_3(isnan(Err_3)) = [] ; 
x = [H_3,fliplr(H_3)];        % repeat x values
yy = [F_3+Err_3/2,fliplr(F_3-Err_3/2)];   % vector of upper & lower boundaries
fill(x,yy,colorPVC2,'edgecolor','none', 'FaceAlpha', 0.3);   % fill area defined by x & yy in blue
plot(H_3, F_3, '--p', 'Color', colorPVC2, 'Markersize', 5, 'MarkerFaceColor', colorPVC2);

plot(1.75,3.5, 'o', 'Color',colorPVC1,'MarkerFaceColor', colorPVC1)
text(2,3.5, '0.01 mL')
plot(1.75,4.35, 's', 'Color',colorPVC,'MarkerFaceColor', colorPVC)
text(2,4.35, '0.02 mL')
plot(1.75,5.5, 'p', 'Color',colorPVC2,'MarkerFaceColor', colorPVC2)
text(2,5.5, '0.04 mL')
x=0.25:0.1:1.3;
plot(x, 0.2./x.^1.5, '--k', 'LineWidth', 2)
plot([0.4 0.4],[0.4 0.8], 'k')
plot([0.4 0.625],[0.4 0.4],'k')
text(0.375,0.325, '$F\propto 1/h^{3/2}$', 'Interpreter', 'Latex','FontSize',12)
%plot(Volume.Height1,Volume.Force1, '--o', 'Color', colorPVC,'MarkerFaceColor',colorPVC)
%plot(Volume.Height2,Volume.Force2, '--s', 'Color', colorPVC,'MarkerFaceColor',colorPVC)
%plot(Volume.Height3,Volume.Force3, '--p', 'Color', colorPVC,'MarkerFaceColor',colorPVC)
ylabel('Capillary Force  (mN)')
xlabel('Distance between plates (mm)')
xlim([0.2 3.5])
ylim([0.1 8])
ax=gca;
ax.XTick=[ 0.2 0.3 0.6 1 2 3];
ax.XTickLabel={ '002', '003', '006', '01', '02', '03'};
ax.YTick = [0.1 0.2 0.4 0.6 0.8 1 2 4 6 8];
ax.XScale='Log';
ax.YScale='Log';

%% Figure 3

fig3=figure();
fig3.Position=[100 100 400 340];
fig3.Name= 'EvaporationForce';
fig3.Units='centimeter';
fig3.PaperPosition=[0 0 10 8];
hold on;
box('on');
ylabel('Capillary Force  (mN)','Interpreter', 'Latex')
xlabel('Volume of liquid ($\mu$L)', 'Interpreter', 'Latex')

plot(Evap.PVC.Volume*1e9, Evap.PVC.Force, 'o', 'Color', colorPVC, 'MarkerFaceColor', colorPVC)
plot(Evap.Verre.Volume*1e9, Evap.Verre.Force, 'o', 'Color', colorVer,'MarkerFaceColor', colorVer)
plot(Evap.Aluminium.Volume*1e9, Evap.Aluminium.Force, 'o', 'Color', colorAlu,'MarkerFaceColor', colorAlu)
xlim([0 12])
ylim([0 1.2])
%ax=gca;
%ax.XTick=[0 1 2 3];
%ax.YTick = [0 2 4 6 8];


%% Figure 4

fig4=figure();
fig4.Position=[100 100 400 340];
fig4.Name= 'EvaporationTheory';
fig4.Units='centimeter';
fig3.PaperPosition=[0 0 10 8];
hold on;
box('on');
ylabel('Capillary Force  (mN)','Interpreter', 'Latex')
xlabel('Volume of liquid ($\mu$L)', 'Interpreter', 'Latex')

x = [Evap.Aluminium.Volume'*1e9,fliplr(Evap.Aluminium.Volume'*1e9)];        % repeat x values
yy = [1.2*Evap.Aluminium.ForceGeometric',fliplr(0.8*Evap.Aluminium.ForceGeometric')];   % vector of upper & lower boundaries
fill(x,yy,colorAlu,'edgecolor','none', 'FaceAlpha', 0.3);   % fill area defined by x & yy in blue

plot(Evap.Aluminium.Volume*1e9, Evap.Aluminium.ForceGeometric, 'p', 'Color', 'k','MarkerFaceColor', colorAlu)
plot(Evap.Aluminium.Volume*1e9, Evap.Aluminium.Force, 'o', 'Color', colorAlu,'MarkerFaceColor', colorAlu)
xlim([0 12])
ylim([0 0.7])
